# Supplementary material for: A hypomorphic Mpi mutation unlocks an in vivo tool for studying global N-glycosylation deficiency
Source: JCI Insight. 2025 Jul 22;10(14):e180752. doi: 10.1172/jci.insight.180752 (PMC12288971; doi:10.1172/jci.insight.180752)
Supplement: Supporting data values [file jciinsight-10-180752-s286.xlsx]

## Sheet: Fig 2A
WT	Mpiben/ben
1
1.46066
2.48489
	3.18591
	7.78633
	1.06728
1.5699
0.099335
0.381309
	2.95764
	4.47205

## Sheet: Fig 2C
{M6P] (uM)	Mpi+/+					Mpiben/+					Mpiben/ben
8	3.10464	2.8224	2.71488	2.2848	1.68	1.49184	2.05632	2.20416	2.32512	1.93536	0.956928	1.39776	1.00531	1.46496	1.38432
4	2.5536	2.06976	2.17728	2.5536	1.92192	1.6128	1.43808	1.77408	1.59936	1.23514	0.65184	1.07789	0.985152	1.02278	0.977088
1	1.96224	1.57248	1.50528	1.38432	0.748608	1.01203	0.83328	1.06982	0.213696	0.522816	0.446208	0.25536	0.212352	0.22848	0.186816
0.25	1.38432	1.1881	1.26739	1.13568	0.318528	0.633024	0.505344	0.791616	0.659904	0.256704	0.1344	0.176064	0.084	0.162624	0.778176
0.125	1.2889	0.995904	1.11552	0.856128	0.41664	0.575232	0.465024	0.646464	0.641088	0.220416	-0.044352	-0.155904	-0.184128	-0.239232	-0.596736
0.0612	0.854784	0.520128	0.642432	0.596736	0.198912	0.143808	0.106848	0.532224	0.4032	0.0737856	-0.117466	0.0506688	0.129293	0.0842688	0.081312
0.0306	0.628992	0.42336	0.494592	0.333312	0.20832	0.338688	0.434112	0.360192	0.193536	0.0837312	0.0749952	0.455616	0.111686	0.117869	0.102682
0	-0.0474432	0.112224	-0.0526848	-0.0494592	0.8736	-0.616896	-0.106848	-0.169344	0.101338	-0.615552	-0.0654528	-0.0176064	-0.118003	-0.038304	-0.025536

## Sheet: Fig 2D
Mpi+/+	Mpiben/+	Mpiben/ben
0.100534	0.067219	0.007253
0.133848	0.056016	0.007312
0.11557	0.087266	0.007783
0.094932		0.009906

## Sheet: Fig 2E
Glycopeptide: UNIPROT ID [AA range], glycan form, [N site modified]	Empty	Glycosylated
A6X935 [868-884], 1xHexNAc(4)Hex(5)NeuGc(2) [N7]	483	4
P01592 [61-68], 1xHexNAc(4)Hex(5)NeuGc(2) [N2]	31	5
P01864 [182-189], 1xHexNAc(4)Hex(3)Fuc(1) [N4]	79	26
P01864 [182-189], 1xHexNAc(4)Hex(4)Fuc(1)NeuGc(1) [N4]	79	26
P01864 [182-189], 1xHexNAc(4)Hex(5)Fuc(1)NeuGc(2) [N4]	79	49
P07309 [101-123], 1xHexNAc(4)Hex(5)NeuGc(2) [N18]	196	12
P07309 [101-123], 1xHexNAc(4)Hex(6)Fuc(1)NeuGc(1) [N18]	196	27
P07759 [267-282], 1xHexNAc(4)Hex(5)NeuGc(1) [N4]	97	2
P07759 [267-282], 1xHexNAc(4)Hex(5)NeuGc(2) [N4]	97	9
P07759 [267-282], 1xHexNAc(5)Hex(6)NeuGc(3) [N4]	97	21
P07759 [267-282], 1xHexNAc(5)Hex(7)Fuc(1)NeuGc(2) [N4]	97	19
P19221 [137-154], 1xHexNAc(4)Hex(5)NeuGc(2) [N10]	141	8
P23953 [300-318], 1xHexNAc(4)Hex(6)Fuc(1)NeuGc(1) [N5]	107	14
P23953 [300-318], 1xHexNAc(4)Hex(5)NeuGc(2) [N5]	107	14
P23953 [300-318], 1xHexNAc(4)Hex(5)NeuGc(2) [N5]	107	3
P23953 [300-318], 1xHexNAc(5)Hex(7)Fuc(1)NeuGc(2) [N5]	107	1738
P28665 [1142-1149], 1xHexNAc(2)Hex(3)Fuc(2) [N1]	100	14
P28665 [1142-1149], 1xHexNAc(4)Hex(5)Fuc(1)NeuGc(2) [N1]	100	353
P28665 [1142-1149], 1xHexNAc(4)Hex(5)NeuGc(1) [N1]	100	10
P28665 [1142-1149], 1xHexNAc(4)Hex(5)NeuGc(2) [N1]	100	21
Q00896 [58-87], 1xHexNAc(4)Hex(5)NeuGc(2) [N7]	32	18
Q00896 [58-87], 1xHexNAc(4)Hex(6)Fuc(1)NeuGc(1) [N7]	32	368
Q00896 [58-87], 1xHexNAc(5)Hex(6)NeuGc(3) [N7]	32	288
Q00896 [58-87], 1xHexNAc(5)Hex(7)Fuc(1)NeuGc(2) [N7]	32	602
Q00896 [58-87], 1xHexNAc(6)Hex(7)NeuAc(1)NeuGc(1) [N7]; 1xHexNAc(6)Hex(6)Fuc(1)NeuGc(2) [N7]	32	2081
Q00896 [88-112], 1xHexNAc(4)Hex(5)Fuc(1)NeuGc(2) [N14]	505	33
Q00896 [88-112], 1xHexNAc(4)Hex(5)NeuGc(1) [N14]	505	177
Q00896 [88-112], 1xHexNAc(4)Hex(5)NeuGc(2) [N14]	505	237
Q00896 [88-112], 1xHexNAc(4)Hex(6)Fuc(1)NeuGc(1) [N14]	505	250
Q00896 [88-112], 1xHexNAc(4)Hex(7)Fuc(2) [N14]	505	204
Q00896 [88-112], 1xHexNAc(5)Hex(6)Fuc(1)NeuGc(3) [N14]	505	38
Q00896 [88-112], 1xHexNAc(5)Hex(6)NeuGc(2) [N14]	505	661
Q00896 [88-112], 1xHexNAc(5)Hex(6)NeuGc(3) [N14]	505	239
Q00896 [88-112], 1xHexNAc(6)Hex(7)NeuAc(1)NeuGc(1) [N14]; 1xHexNAc(6)Hex(6)Fuc(1)NeuGc(2) [N14]	505	113
Q06770 [224-237], 1xHexNAc(4)Hex(5)NeuGc(2) [N9]	646	721
Q06770 [224-237], 1xHexNAc(4)Hex(7)Fuc(2) [N14]	646	369
Q61147 [749-773], 1xHexNAc(4)Hex(5)NeuGc(2) [N9]	1694	101
Q61147 [749-773], 1xHexNAc(4)Hex(6)Fuc(1)NeuGc(1) [N9]	1694	189
Q61147 [749-773], 1xHexNAc(4)Hex(5)Fuc(1)NeuGc(2) [N9]	1694	15
Q61147 [749-773], 1xHexNAc(5)Hex(4)Fuc(1)NeuGc(2) [N9]	1694	37
Q61147 [749-773], 1xHexNAc(5)Hex(6)NeuGc(3) [N9]	1694	136
Q61646 [144-156], 1xHexNAc(4)Hex(5)Fuc(1)NeuGc(2) [N5]	17580	265
Q61646 [144-156], 1xHexNAc(4)Hex(5)NeuGc(2) [N5]	17580	210
Q61646 [177-192], 1xHexNAc(4)Hex(5)NeuGc(2) [N6]	185	63
Q61646 [177-192], 1xHexNAc(4)Hex(6)Fuc(1)NeuGc(1) [N6]	185	62
Q61646 [177-192], 1xHexNAc(5)Hex(4)NeuGc(2) [N6]	185	12
Q61646 [177-192], 1xHexNAc(5)Hex(6)NeuGc(2) [N6]	185	221
Q61646 [177-192], 1xHexNAc(5)Hex(6)NeuGc(3) [N6]	185	199
Q61838 [1384-1392], 1xHexNAc(4)Hex(5)NeuGc(1) [N2]	264	30
Q61838 [1384-1392], 1xHexNAc(4)Hex(5)NeuGc(2) [N2]	264	24
Q61838 [1384-1392], 1xHexNAc(5)Hex(6)NeuGc(1) [N2]	264	5
Q61838 [1384-1392], 1xHexNAc(5)Hex(6)NeuGc(1) [N2]	264	30
Q61838 [1384-1392], 1xHexNAc(4)Hex(6)Fuc(1)NeuGc(1) [N2]	264	8
Q61838 [1384-1392], 1xHexNAc(5)Hex(4)NeuGc(2) [N2]	264	19
Q61838 [1384-1392], 1xHexNAc(5)Hex(6)NeuGc(3) [N2]	264	27
Q61838 [1441-1459], 1xHexNAc(5)Hex(4)Fuc(1)NeuAc(1) [N3]	228	29
Q61838 [1441-1459], 1xHexNAc(5)Hex(6)NeuGc(3) [N3]	228	81
Q61838 [567-585], 1xHexNAc(5)Hex(6)NeuGc(1) [N7]	667	8
Q61838 [567-585], 1xHexNAc(4)Hex(5)NeuGc(1) [N2]	667	9
Q61838 [567-585], 1xHexNAc(4)Hex(5)NeuGc(2) [N2]	667	40
Q61838 [567-585], 1xHexNAc(4)Hex(6)Fuc(1) [N2]	667	11
Q61838 [567-585], 1xHexNAc(4)Hex(6)Fuc(1)NeuGc(1) [N2]	667	22
Q61838 [567-585], 1xHexNAc(5)Hex(4)NeuGc(2) [N2]	667	25
Q9DBB9 [342-362], 1xHexNAc(3)Hex(6) [N18]; 1xHexNAc(1)Fuc(1) [N7]	360	97
Q9DBB9 [342-362], 1xHexNAc(4)Hex(5)NeuGc(2) [N7]	360	78
Q9DBB9 [342-362], 1xHexNAc(4)Hex(6)Fuc(1)NeuGc(1) [N7]	360	85

## Sheet: Fig 2F
	2	3/+
Q61838 [876-898]	63
P01864 [182-189]	7
P01872 [274-286]	0
Q00896 [88-112]	177
P28665 [304-327]	0
P28665 [1142-1149]	10
P28665 [991-1001]	0
Q61838 [567-585]	9
P07759 [267-282]	2
P35441 [1065-1077]	6
Q01339 [155-173]	14
Q06770 [224-237]	369
P01864 [182-189]	23
O08677 [161-179]	111
P51885 [121-137]	161
P28665 [1142-1149]	0
P28665 [991-1001]	0
P19221 [137-154]	0
Q00896 [88-112]	237
Q00896 [58-87]	18
P23953 [300-318]	14
Q9DBB9 [342-362]	78
Q06770 [224-237]	721
Q8K0E8 [367-385]	158
Q61646 [177-192]	63
Q61646 [144-156]	210
P01592 [69-79]	5
A6X935 [868-884]	4
A6X935 [509-531]	0
O08677 [161-179]	113
P28665 [1142-1149]	21
P28665 [304-327]	108
P28665 [991-1001]	12
Q61838 [146-169]	46
Q61838 [1384-1392]	71
Q61838 [567-585]	42
P19221 [135-154]	0
P07759 [267-282]	9
P35441 [1065-1077]	39
P07309 [101-123]	12
Q00896 [88-112]	28
Q01339 [155-173]	14
Q61147 [749-773]	15
Q61646 [144-156]	265
P01864 [182-189]	49
P01592 [61-80]	0
P28665 [1142-1149]	353
Q61838 [876-898]		59
Q61838 [567-585]		11
P51885 [121-137]		46
Q60590 [83-102]		114
P07309 [101-123]		0
Q00896 [88-112]		250
Q00896 [58-87]		368
Q01339 [155-173]		702
P23953 [300-318]		14
Q9DBB9 [342-362]		85
Q61147 [749-765]		189
Q8K0E8 [367-385]		64
Q61646 [177-192]		62
A6X935 [868-884]		0
A6X935 [509-531]		0
P51885 [120-137]		241
P28665 [304-327]		24
Q61838 [1384-1403]		8
Q61838 [567-585]		22
P35441 [1065-1077]		39
P07309 [101-123]		27
Q00896 [88-112]		661
Q61646 [177-192]		221
O08677 [161-179]		2550
Q61838 [1384-1392]		6
O08677 [161-179]		36
Q00896 [88-112]		239
Q00896 [58-87]		288
P23953 [300-318]		3
Q61147 [749-773]		136
Q61646 [177-192]		199
P28665 [991-1001]		126
Q61838 [146-169]		134
Q61838 [1384-1403]		27
Q61838 [1441-1459]		81
P07759 [267-282]		21
Q00896 [88-112]		38
Q60590 [83-102]		207
Q00896 [88-112]		113
Q00896 [58-87]		2081

## Sheet: Fig 2G
	No	Yes
Q61838 [876-898]	63
P01864 [182-189]	7
Q00896 [88-112]	177
P28665 [304-327]	0
P28665 [1142-1149]	10
P28665 [991-1001]	0
Q61838 [567-585]	9
P07759 [267-282]	2
P35441 [1065-1077]	6
Q01339 [155-173]	14
P01864 [182-189]	23
P51885 [121-137]	161
Q00896 [88-112]	237
Q00896 [58-87]	18
P23953 [300-318]	14
Q9DBB9 [342-362]	78
Q06770 [224-237]	721
Q8K0E8 [367-385]	158
Q61646 [177-192]	63
Q61646 [144-156]	210
P01592 [69-79]	5
A6X935 [868-884]	4
A6X935 [509-531]	0
O08677 [161-179]	112
P28665 [1142-1149]	21
P28665 [304-327]	108
P28665 [991-1001]	12
Q61838 [146-169]	46
Q61838 [1384-1392]	71
Q61838 [567-585]	40
P19221 [135-154]	8
P07759 [267-282]	9
P35441 [1065-1077]	39
P07309 [101-123]	12
Q00896 [88-112]	25
Q01339 [155-173]	14
Q61147 [749-773]	15
Q61646 [144-156]	265
P01864 [182-189]	49
P01592 [61-80]	0
P28665 [1142-1149]	353
Q61838 [876-898]	59
Q60590 [83-102]	114
P07309 [101-123]	0
P51885 [120-137]	241
Q00896 [88-112]	661
Q61646 [177-192]	221
O08677 [161-179]	2550
Q61838 [1384-1392]	147
Q00896 [88-112]	239
Q00896 [58-87]	288
P23953 [300-318]	3
Q61147 [749-773]	136
Q61646 [177-192]	199
P28665 [991-1001]	126
Q61838 [146-169]	134
Q61838 [1384-1403]	27
Q61838 [1441-1459]	81
P07759 [267-282]	21
Q00896 [88-112]	38
Q60590 [83-102]	207
Q00896 [88-112]	113
Q00896 [58-87]	2081
P01872 [274-286]	0
P01872 [274-286]	0
P28665 [1142-1149]	14
Q06770 [224-237]		369
O08677 [161-179]		111
P28665 [1142-1149]		0
P28665 [991-1001]		0
P19221 [137-154]		0
Q61838 [567-585]		11
P51885 [121-137]		46
Q00896 [88-112]		250
Q00896 [58-87]		368
Q01339 [155-173]		702
P23953 [300-318]		14
Q9DBB9 [342-362]		85
Q61147 [749-765]		189
Q8K0E8 [367-385]		64
Q61646 [177-192]		62
A6X935 [868-884]		0
A6X935 [509-531]		0
P28665 [304-327]		24
Q61838 [1384-1403]		8
Q61838 [567-585]		22
P35441 [1065-1077]		39
P07309 [101-123]		27
O08677 [161-179]		36

## Sheet: Fig 2H
	Not sialylated	Sialylated
P01872 [274-286]	0
P01872 [274-286]	0
Q61838 [876-898]	250
Q61838 [876-898]	59
P01864 [182-189]	17
P01872 [274-286]	8
Q61838 [567-585]	11
P51885 [121-137]	46
P28665 [1142-1149]	14
Q60590 [83-102]		114
Q00896 [88-112]		177
Q8K0E8 [367-385]		33
P28665 [304-327]		0
P28665 [1142-1149]		10
P28665 [991-1001]		0
Q61838 [1384-1392]		30
Q61838 [567-585]		9
Q61838 [1384-1392]		61
Q61838 [562-585]		104
P07759 [267-282]		2
P35441 [1065-1077]		6
P07309 [101-123]		0
Q00896 [88-112]		250
Q00896 [58-87]		368
Q01339 [155-173]		14
Q01339 [155-173]		702
P23953 [300-318]		14
Q9DBB9 [342-362]		85
Q61147 [749-765]		189
Q06770 [224-237]		369
Q8K0E8 [367-385]		64
Q61646 [177-192]		62
P01864 [182-189]		22
A6X935 [868-884]		0
A6X935 [509-531]		0
O08677 [161-179]		122
O08677 [161-179]		111
P51885 [121-137]		161
P51885 [120-137]		241
P28665 [304-327]		24
P28665 [1142-1149]		0
P28665 [991-1001]		0
Q61838 [1384-1403]		8
Q61838 [567-585]		22
P19221 [137-154]		0
P35441 [1065-1077]		39
P07309 [101-123]		27
Q60590 [83-102]		207
Q00896 [88-112]		237
Q00896 [58-87]		18
Q00896 [88-112]		661
Q00896 [88-112]		113
Q00896 [58-87]		2081
P23953 [300-318]		14
Q9DBB9 [342-362]		78
Q61147 [749-765]		67
Q06770 [224-237]		721
Q8K0E8 [367-385]		158
Q61646 [177-192]		63
Q61646 [177-192]		221
Q61646 [144-156]		210
P01592 [69-79]		5
A6X935 [868-884]		4
A6X935 [509-531]		0
O08677 [161-179]		113
O08677 [161-179]		2550
P28665 [1142-1149]		21
P28665 [304-327]		108
P28665 [991-1001]		12
Q61838 [146-169]		46
Q61838 [1384-1392]		71
Q61838 [567-585]		40
Q61838 [1384-1392]		11
P19221 [135-154]		6
P07759 [267-282]		9
P35441 [1065-1077]		39
P07309 [101-123]		12
Q00896 [88-112]		29
Q01339 [155-173]		14
Q61147 [749-773]		15
Q61646 [144-156]		265
P01864 [182-189]		49
P01592 [61-80]		0
O08677 [161-179]		65
O08677 [161-179]		36
P51885 [120-137]		321
P28665 [1142-1149]		353
Q00896 [88-112]		239
Q00896 [58-87]		288
P23953 [300-318]		3
Q61147 [749-773]		136
Q61646 [177-192]		199
O08677 [161-179]		260
P28665 [991-1001]		126
Q61838 [146-169]		134
Q61838 [1384-1403]		27
Q61838 [1441-1459]		81
P07759 [267-282]		21
Q00896 [88-112]		38

## Sheet: Fig 2I
	Not fucosylated	Fucosylated
Q60590 [83-102]	114
Q60590 [83-102]	207
Q00896 [88-112]	177
Q00896 [88-112]	237
Q00896 [58-87]	18
Q00896 [88-112]	661
Q00896 [88-112]	239
Q00896 [58-87]	288
Q00896 [88-112]	113
Q00896 [58-87]	2081
P23953 [300-318]	14
P23953 [300-318]	3
Q9DBB9 [342-362]	78
Q61147 [749-765]	121
Q61147 [749-773]	136
Q06770 [224-237]	721
Q8K0E8 [367-385]	32
Q8K0E8 [367-385]	158
Q61646 [177-192]	63
Q61646 [177-192]	221
Q61646 [177-192]	199
Q61646 [144-156]	210
P01872 [274-286]	0
P01872 [274-286]	0
P01592 [69-79]	5
A6X935 [868-884]	4
A6X935 [509-531]	0
O08677 [161-179]	112
O08677 [161-179]	2550
O08677 [161-179]	221
P28665 [304-327]	0
P28665 [1142-1149]	10
P28665 [991-1001]	0
P28665 [1142-1149]	21
P28665 [304-327]	108
P28665 [991-1001]	12
P28665 [991-1001]	126
Q61838 [876-898]	53
Q61838 [1384-1392]	64
Q61838 [567-585]	9
Q61838 [146-169]	46
Q61838 [1384-1392]	44
Q61838 [567-585]	40
Q61838 [876-898]	59
Q61838 [1384-1392]	20
Q61838 [562-585]	15
Q61838 [1384-1392]	21
Q61838 [146-169]	134
Q61838 [1384-1403]	27
Q61838 [1441-1459]	81
P19221 [135-154]	0
P07759 [267-282]	2
P07759 [267-282]	9
P07759 [267-282]	21
P35441 [1065-1077]	6
P35441 [1065-1077]	39
P07309 [101-123]	12
P07309 [101-123]	0
Q00896 [88-112]		102
Q00896 [88-112]		250
Q00896 [58-87]		368
Q00896 [88-112]		38
Q01339 [155-173]		14
Q01339 [155-173]		14
Q01339 [155-173]		702
P23953 [300-318]		14
Q9DBB9 [342-362]		85
Q61147 [749-773]		15
Q61147 [749-765]		189
Q06770 [224-237]		369
Q8K0E8 [367-385]		64
Q61646 [144-156]		265
Q61646 [177-192]		62
P01864 [182-189]		19
P01864 [182-189]		23
P01864 [182-189]		49
P01872 [274-286]		0
P01592 [61-80]		0
A6X935 [868-884]		0
A6X935 [509-531]		0
O08677 [161-179]		395
O08677 [161-179]		124
O08677 [161-179]		111
O08677 [161-179]		36
P51885 [120-137]		24
P51885 [121-137]		161
P51885 [120-137]		241
P28665 [1142-1149]		353
P28665 [304-327]		24
P28665 [1142-1149]		0
P28665 [991-1001]		0
Q61838 [567-585]		11
Q61838 [1384-1403]		8
Q61838 [567-585]		22
P19221 [137-154]		0
P35441 [1065-1077]		39
P07309 [101-123]		27
P51885 [121-137]		46
P28665 [1142-1149]		14

## Sheet: Fig 2J
	MPI PZP [1384-1392]				WT PZP [1384-1392]				MPI PZP [1441-1459]				WT PZP [1441-1459]				MPI PZP [567-585]				WT PZP [567-585]
empty	348000	579000			177000	891000			33700000	27800000	15400000		10100000	10900000	3000000	9730000	415000000	499000000	224000000		43700000	51500000	17500000	57900000
2(s1)	682000	1850000			428000	1030000	2510000										4530000	6580000			15500000	51700000	60100000
2(s2)	7850000	16500000			8730000	10900000	14500000										28600000	46100000	29300000		128000000	103000000	5800000	22200000
3(s1)	980000				664000	4270000											637000				9310000
3(s2)	1150000				2420000	5610000	1410000
3(s3)	6690000				801000	603000	10800000	13000000	194000	90500	1090000		689000	341000	661000
other	415000				111000	529000	1980000		1370000	726000			3040000	2440000			639000	216000	436000		2310000	1400000	129000	1340000

## Sheet: Fig 3A
Fasting Blood glucose
Mpi+/+	Mpiben/+	Mpiben/ben
132	126	82
120	77	128
103	85	53
119	94	123
115	107	238
104	93	106
98	135	160
74	91	121
77	94	137
121		110
126		149
79		120
87		125
94		101
95		120
99		152

[truncated: 26 more sheets: Fig 3B, Fig 3C, Fig 3E, Fig 3F, Fig 3G, Fig 4A, Fig 4B, Fig 4D, Fig 5C, Fig 5D, Fig 5E, Fig 5F, Fig 5L, Fig 5M, Fig 5N, Fig 6A, Fig 6B, Fig 6D, Fig 6E, Fig 6F …]
